# Supplementary material for: Angiotensin II Disrupts Axo-Axonal Interaction-Mediated Vasorelaxation in Basilar Arteries of Normotensive and Hypertensive Rats
Source: Biomedicines. 2026 Apr 8;14(4):853. doi: 10.3390/biomedicines14040853 (PMC13113935; doi:10.3390/biomedicines14040853)
Supplement: Supplementary file 1 [file biomedicines-14-00853-s001.zip]

Archive with 1 entries (1 files):
- biomedicines-4163836-supplementary.pdf
